# Supplementary material for: Climate justice, mobility justice, and health inequities among racialized communities in Canada: a scoping review
Source: Arch Public Health. 2026 Mar 29;84:105. doi: 10.1186/s13690-026-01906-2 (PMC13154671; doi:10.1186/s13690-026-01906-2)
Supplement: Supplementary file 1 — Supplementary Material 1. [file 13690_2026_1906_MOESM1_ESM.xlsx]

## Sheet: Sheet1
No	Full reference: author(s), year, title, journal/source.	Region	Study Design	Theoretical Framework	Population Studied	Climate or Environmental Issue	Justice Lens	Health Outcomes	Key Findings	Barriers to Health Equity	Facilitators or Protective Factors	Policy or Practice Implications	Climate Hazard Type	Mobility Type	Sector	Methodological Strengths/Limitations	Research Gap Identified	Remarks/Quotes
1	Calder, R. S. D., Bromage, S., & Sunderland, E. M. (2019). Risk tradeoffs associated with traditional food advisories for Labrador Inuit. Environmental Research, 168, 496–506. https://doi.org/10.1016/j.envres.2018.09.005	Newfoundland and Labrador	Quantitative; cross-sectional dietary and health risk assessment using surveys, biomonitoring (hair samples), and modeled exposure-response scenarios	Environmental Justice Theory (not explicitly stated)	Inuit populations (n=1145) from three communities (Happy Valley-Goose Bay, North West River, Rigolet)	Methylmercury (MeHg) contamination of traditional foods due to upstream hydroelectric development (flooding), altering food safety and dietary intake	Environmental Justice - Inuit populations health outcomes and food choices are at the mercy of hydroelectric development that are polluting the waters with MeHg, a known neurotoxicant, and risk-benefit analysis had not taken community-specific contexts into account	Neurological (IQ loss in children from prenatal MeHg exposure), cardiovascular disease, cancer, and nutritional deficiencies (n-3 PUFAs, vitamins D, B12, B2, A, zinc, iron)	1) Hydroelectric development has increased exposure of MeHg through traditional Inuit food sources, which carries neurodevelopmental, cardiovascular and cancer risks. 2) Specifically older individuals, men, and individuals residing in the community of Rigolet have higher MeHg exposures. Those that ate the most traditional food had the highest MeHg exposure 3) Substitutions away from traditional f…	1) Environmental degradation and impact on procuring nutrient rich food sources 2) reliance on market foods low in nutrients 3) food access issues	1) Local food knowledge (hunting practices) 2) Subsidies for nutritious foods	1) Substitution food recommendations for indigenous populations have to consider the nutritional benefits of traditional foods. 2)Dietary interventions that promote nutritious options or dietary supplements are necessary (irrespective of contamination via MeHg) 3) Protecting traditional food webs from contamination and promoting traditional foods are important and steps must be taken to ensure th…	Slow onset, Human induced pollution (hydroelectric flooding with delayed MeHg release)	Food mobility and disruption to access for hunting from environmental contamination	Healthcare, food security, environmental health	Strengths: 1) Comprehensive, large sample size and direct hair measurements of Hg 2) Dietary exposure model (to MeHg) performed better than majority of other models. Limitations: 1) limited availability of intake data - meant they couldnt describe inter-individual variability in store buying habits to get a more comprehensive assessment 2)Dietary recall is biased - data accuracy limited by accura…	Further research needed on psychosocial and cultural impacts of dietary shifts	1) The health outcomes being discussed are based on projections based on known exposure levels to MeHg. From the text- "Despite their low contribution to total caloric intake, traditional foods are the predominant source of several key nutrients""
2	Durkalec, A., Furgal, C., Skinner, M., & Sheldon, T. (2014). Investigating environmental determinants of injury and trauma in the Canadian North. International Journal of Environmental Research and Public Health, 11(2), 1536–1548. https://doi.org/10.3390/ijerph110201536	Newfoundland and Labrador	Mixed Methods; case study using search-and-rescue (SAR) records (1995–2010) and key informant interviews with SAR and RCMP members.	Environmental and Climate Justice (implied)	Inuit Community of Nain; with SAR data on individuals of all genders and ages (esp. males aged 26–35)	1) Thinning and unpredictable sea ice due to climate change 2) seasonal transitions.	Environmental justice with emphasis on indigenous health and injury data gaps in indigenous health surveillance	physical Injury and trauma, frostbite, drowning, death	1) Weather and Ice were the singlemost greatest predictors of a save and rescue (SAR) cases. 2) No significant trends in the number of SAR cases over 15 years, number of individuals helped over the ice season over 15 years, or percentage of cases where ice and weather were a contributing factor over time, which they report may indicate that changes in weather/climate have no significant effect on…	1) Land based injury surveillance practices not being prioritized as both a chronic and systemic issue (rooted in colonialism / lack of culturally appropriate practices) 2) Underreporting issues due to domestic management (family and friends)	1) Knowledge sharing and travelling in groups help prevent injuries. 2) GPS, which can help mitigate risk (but may also induce risk taking behaviour)	1) Investigating the underreporting of land-based injury and trauma in Arctic communities 2) Improving land-based injury surveillance	Slow onset, gradual climate change impacts on sea ice, plus sudden-onset risks like blizzards and storms.	Mobility for livelihood (land-based travel for hunting)	Environmental monitoring, Emergency response, Healthcare	Strengths: none noted/implied. Limitations: 1) Underreporting, due to cases being dealt with by family/friends. 2) SAR Data is not sensitive enough to environmental causes for injury over time.	1) Limitations in injury epidemiological data means that gaps exist between environmental influences and injury/trauma 2) Limited research on how changing sea ice conditions affect travel safety.	SAR data is somewhat limited in terms of what it provides, the mortality rate was determined but the sample size was quite small. The paper doesnt make a clear connection between climate change and health outcomes- just the climate in general
3	Ballard, M., Coughlin, J., & Martin, D. (2019). Reconciling with Minoaywin: First nations elders’ advice to promote healing from forced displacement. Canadian Journal on Aging / La Revue Canadienne Du Vieillissement, 39(2), 169–177. https://doi.org/10.1017/s0714980819000412	5	Qualitative/ Community Participatory Research (Descriptive Study)	1) Participatory framework (explicit) 2) Mobility Justice (implied) 3) Indigenous Knowledge Framework (implied)	First nations communities of: Pinaymootang, Little Saskatchewan, Lake St. Martin, Lake Manitoba, and Dauphin River First Nations	Human-made flood in 2011 leading to forced displacement of 17 First Nations communities	Environmental Justice 1)Flood rerouted to indigenous communities to circumvent hitting Winnipeg, leading to lost lives, deteriorated mental and physical health 2) Themes of colonialism and dispossesion, systemic neglect	1)Mental health (high stress, anxiety, depression, lonelieness). 2) Death from the flood and suicide 3) Physical health deteriorating (chronic illnesss, or worsening illnesses like diabetes and hypertension from displacemen	Flood induced by human rerouting caused loss of livelihood, leading to numerous health outcomes including: 1) deteriorated mental health 2) worsened physical health 3) loss of livelihood leading to further worsening of physical and mental health, suicide 4) death from the flood. Elders emphasized healing through: 1) forgiveness 2) unity 3) cultural reclamation 4) land reconnection 5) and Minoaywi…	1)Lack of stable housing for those displaced 2) Racism and being in a new city with lack of resources and support 3) Lack of governmental accountability	1) Elder wisdom and strong cultural identity 2) spiritual practices, community gatherings 3) connection to land 4) participatory healing processes	1) First-nations specific disaster plan and a communication strategy in light of disasters. 2) Involvement of Elders in advising the government. 3) Mediation services to resolve conflcits within the community to facilitate growth. 4)Reclaiming identity and connection with the land through faith and spiritual healing 5) Fair compensation 6) Official government apology	Sudden-onset, human induced flood	Forced migration/internal displacement	2	Strengths: 1) Practical outcomes with booklets on healing based on indigenous community members and Elders perspectives. 2) Communities invited to speak were largely displaced - meaning the sample drawn on was accurate and engagement was maximal. Limitations: 1) Small sample of communities - not all those affected were invited. 2) Large showing, meant that not everyone that attended the events we…	1) Looking at the multigenerational effects of these floods. 2) Examining the specific effects of elders advice on the health outcomes of community members	1) "I lost my husband five years ago and my son just a year ago, that was hard to lose a loved one. The reason why my husband died is he was frustrated with what we are going through. He wanted to go home and store up all our things, our equipment but he couldn’t make it. We have been through a lot. My husband and I used to have a farm. We had lots of cattle; we used to raise pigs, hens, geese. "…
4	Yu, B. A., & Hu, Q. V. (2024). Analyzing the relationship between COVID-19 and sociodemographic and environmental factors: A case study in Toronto. Electronics, 13(22), 4524. https://doi.org/10.3390/electronics13224524	Ontario	Quantitative - Cross sectional	Environmental Justice (not explicitly stated)	Residents of 140 Toronto neighborhoods; focus on racialized groups (e.g., Black, South Asian), low-income, low education, densely housed populations	Exposure to: 1) Air pollution (NO2, PM2.5) 2)Reactive Oxygen species (ROS)	Environmental justice and health equity (implied): marginalized communities are disproportionately bearers of higher COVID-19 related outcomes	COVID-19 incidence (sporadic and outbreak-related cases); indirect impacts on mortality, hospitalization, and exposure risk	1) Sporadic COVID-19 cases were strongly tied to social and economic conditions. 2) Sociodemographic factors including crowded housing, racialized group membership and education levels were stronger predictors for outbreak cases than environmental conditions, with environmental conditions playing a secondary role in outbreak cases.	1) Structural racism 2) Crowded housing 3) Low socioeconomic status 4) Limited/no healthcare access	Nil	1) Ensemble modelling with multiple ML algorithms to facilitate more accurate/robust epidemiological modelling . 2) Public health efforts aimed at targetting high density, low income efforts for reducing COVID-19 transmission	Slow onset, environmental exposure to air-borne pollutants	Nil	Healthcare,	Strengths: Multiple models for comparison. (Limitations: 1) Neighbourhood level data meant that they were unable to identify individual level variations - leading to overgeneralization. 2) Lack of applicability to results in other urban and rural settings. 3) Lack of real-time mobility monitoring (noted as important in disease monitoring) due to data constraints	1) Capturing real time data that accounts for individual mobility, sociodemographics, vaccine rates, to garner better COVID transmission rates. 2) Expanding to other cities enhancing generalizability of results	1) This paper didnt combine statistics on environment, racialized and health outcomes, rather it discussed how environment influenced outcomes, and how being racialized influenced outcomes, and then extrapolated that these factors may compound. 2) “Outbreak dynamics might be less influenced by immediate environmental factors than social vulnerabilities.”
5	Tam, B. Y., Gough, W. A., Edwards, V., & Tsuji, L. J. (2012). Seasonal and weather-related behavioral effects among urban Aboriginal, urban non-aboriginal, and remote Aboriginal participants in Canada. Population and Environment, 35(1), 45–67. https://doi.org/10.1007/s11111-012-0183-3	Ontario (Toronto and Fort Albany)	Quantitative, cross-sectional using SPAQ (Seasonal Pattern Assessment Questionnaire), weather/climate data (Environment Canada), and multiple statistical analyses	Nil (climate justice implied)	1) Urban Aboriginal 2) Rural Aboriginal (First Nation in Fort Albany), 3) Urban non-aboriginal adults. All were adults	Variable weather conditions: 1) Day to Day variability in weather. 2) Monthly temperatures (max, min, mean) 3) Humidity 4) Rain, Snow, Precipitation (from Toronto data)	Climate/Environmental Justice - comparison between urban/rural aboriginals and non-aboriginal urban groups were compared to determine to what extent the health metrics were affected, with attention to reasons behind why/how they were differentially affected	Behavioral and potential mental health outcomes: mood fluctuations, sleep disruption, social withdrawal, weight changes, and altered food consumption; urban Aboriginals may be more susceptible to SAD (Stress, Anxiety & Depression) and heat stress	1) Urban aboriginals had the greatest correlation between weather variables, with rural aboriginals largely unaffected 2) Urban Aboriginals had significant correlations between outcomes and weather variations except "eat the least", potentially as an indication for their heightened sensitivity to weather effects, including heat stress and seasonal affective disorder, and disruption of seasonal pr…	Nil	Among rural Aboriginal groups: subsistence lifestyles, seasonally grounded cultural practices, and long-term acclimatization to northern environments	Nil	Slow onset Seasonal and Weather Variation	1) Immobility in land-based practices (e.g., hunting) among rural aboriginals	Healthcare	Strengths: 1) Novel findings for day to day variations in behaviour were observed . Limitations: 1) self reported questionniare that had not been validated against behavioural data - may not be truly representative data. 2) Data collected at different times in the year - results may be skewed based on time of year collected. 3)meteorological data from a nearby city used, and the years used were d…	Studies looking into the weather and seasonal variations and how these differentially impact urban/rural aboriginals behavioural patterns	1) Very solid paper highlighting the affects of climate and weather variations and directly relates these variables to outcomes faced by non-aboriginals, which provides a strong basis for drawing inferences on how people are differentially affected 2) "A different lifestyle and adaptation may be contributing factors to an increased tolerance to the effects of weather conditions among rural Aborig…
6	Lewis, D., Francis, S., Francis-Strickland, K., Castleden, H., & Apostle, R. (2021). If only they had accessed the data: Governmental failure to monitor pulp mill impacts on human health in Pictou Landing First Nation. Social Science &amp; Medicine, 288, 113184. https://doi.org/10.1016/j.socscimed.2020.113184	Atlantic Provinces (Nova Scotia)	Quantitative - descriptive study (community-based participatory research design)	1)Two-Eyed seeing (Etuaptmumk) 2) Biopolitics. 3) Mi"kmaw environmental theoretical framework	1) Pictou Landing First Nation; Mi’kmaq community members 2) 279 respondents 3) on-reserve Indigenous population 4) Some were intergenerational residential school survivors	Chronic pollution from a pulp mill effluent dumped in a culturally significant water body	1) Environmental justice and Indigenous environmental health justice (implied) - explicit critiques of settler-colonial biopolitics and disposession	1) Physical (self-rated) 2) mental (depression) 3) emotional (happiness) 4) spiritual (importance of traditional spirituality) 5) Fear	By employing a more culturally appropriate understanding of health, they found that pulp mills impacts were felt by the indigenous community, and that health impacts were not distributed equally across the different elements of health. 1) mental health worse than depicted. 2) Generally happy, but possibly as a result of humour as a coping strategy (in light of ruinous developments). 3) Health is …	1) Colonial oversight bodies (JEHMC) that lack culturally relevant health data 2) intergenerational trauma 3)Systemic exclusion and invisibility of Mi-kmaq peoples in decision-making	1. Community mobilization (Native Women’s Group) 2) Laughter/humour as a method for improving mental health in light of harmful dumping practices 3) Spirituality as a means for healing	1) Calls for Indigenous-led health assessments 2) culturally relevant risk monitoring 3) Use of Indigenous frameworks in environmental health.	Slow-onset and chronic environmental degradation (toxic effluent pollution)	Displacement from traditional land	Indigenous governance, Healthcare, Environmental monitoring/health, Industrial Development	Strength: 1) CBPR approach and Indigenous-led culturally relevant indicators. Limitations: 1) Data presented at bivariate level only - not intended to establish causation but to demonstrate descriptive impact	1) Conceptual gaps in the literature and around collecting data that is based on an indigenous ontological and epistemological framework	"Clearly a miscarriage of healthcare, this research marks the first time that the health of the PLFN community has ever been assessed, and we have done so incorporating a Mi’kmaw framework" - remarks from the authors
7	Tobias, J. K., & Richmond, C. A. M. (2014). “that land means everything to us as Anishinaabe….”: Environmental dispossession and resilience on the North Shore of Lake Superior. Health &amp; Place, 29, 26–33. https://doi.org/10.1016/j.healthplace.2014.05.008	Ontario	Qualitative - Comunity Based Paticipatory research (CBPR)	1) Indigenous Knowledge systems (implied) 2) Resilience	46 Elders from both Batchewana First Nation and Pic River First Nation.	Different economic developments and environmental contamination through spillage - mines, pulp, paper and steel mills, hydroelectric developments	Environmental Justice (implied) - Many issues related to place based disposession (direct and indirect) affecting livelihoods of indigenous communities	1) Physical (e.g., increased diabetes, obesity, pollution-related illness) 2) Mental/emotional (trauma from land loss and cultural suppression) 3) Spiritual and cultural health declines	1) Environmental pollution through various economic developments polluting the rivers and bodies of water - dispossesing the indigenous and affecting their wellbeing 2) Noise pollution through windmills driving away fish for food sustenance driving concern 3) Elders emphasize the land as foundational to Anishinaabe identity and resilience (implying negative consequences from its degredation) 4) R…	1) Legacy of colonialism: dispossessing indigenous communities through introduction of alcohol, plaguing the communtiies now 2) Toll of residential schools: strippinng indigenous of culture and leading to loss of cultural identiy (key protective factor) 3) inability to engage in traditional practices (ie. fishing)	1) Reconnecting with the land as a way to regain identity and learn about ones own culture 2) Resilience as a community 3) Activism and collective agency in fighting back against racist practices (disallowing them to fish, which is protected under treaty) 4) youth camps focussed on raising awareness around culture 5) sweat lodges 6) gardening	1) Commitment on the end of the canadian government to uphold their fiduciary duty of adhering to the law and ensuring the rights of indigenous communities. 2) Not underestimating the toll on the indigenous community and considering "resilience" of these communities in context (not using resilience as an excuse not to enact change) 3) Efforts to raise Indigenous voices in different political and …	Slow-onset and cumulative (e.g., pollution, environmental degradation, loss of biodiversity)	Nil	Healthcare, environmental management, Industrial Development	Strengths: 1) Culturally appropriate community-led. Limitations: 1) Nil	1) Need for deeper exploration of indirect forms of dispossession and their effects on health 2)Importance of examining resilience beyond individual level to include land-based community processes	1) Many of the health related issues in this paper were primarily tied to how industrial development affects mother earth through various forms of pollution and in turns affects the indigenous communities wellbeing and health. 2) “This is where we come from. This is who we are.”
8	Wesche, S. D., & Chan, H. M. (2010). Adapting to the impacts of climate change on food security among Inuit in the Western Canadian Arctic. EcoHealth, 7(3), 361–373. https://doi.org/10.1007/s10393-010-0344-8	Northwest Territories and Yukon (Inuvialuit Settlement Region)	Mixed methods (synthesis of qualitative participatory workshops and quantitative dietary data analysis)	1) Indigenous ways of knowing (implied) 2) Vulnerability of inuit food sysems (Ford, 2008) 3) Food systems and security (Greg, 2005)	Inuit communities in Aklavik, Paulatuk, Tuktoyaktuk, and Ulukhaktok	1) Extreme and unpredictable weather patterns 2) Stronger/more frequent winds, fewer winter extremes 3) cold temperatures 4) increased rainfall 5) decreased snowfall 6) earlier ice break up 7) later ice freeze-up 8) Increased erosion 9) lower freshwater levels 10) increasing freezing rain 11) less permafrost	1) Climate justice (not explicitly stated) was central to the discussion around availability of traditional foods, which are central to the diet of Inuit peoples. Lack of availability of these sources may lead to nutrient deficiencies. 2) Highlights a fourfold approach in recognizing the availability, access, quality, use of food, which makes these populations especially vulnerable	Nutritional health risks (e.g., reduced intake of iron, vitamin D, omega-3s, selenium), dietary quality deterioration, indirect effects on physical and cultural well-being	1) Climate change is changing the access, availability quality and ability to use traditional foods. Specifically, harvesting Caribou, which provides a lot of essential nutrients, is becoming increasingly difficult in the context of climate change due to lack of food sources for these caribou and changing migration patterns. 2) Increased muskox/moose availability offers partial substitution but n…	1) High cost of market food 2) reduced harvesting access due to environmental changes 3) Lack of cultural awareness and preferences 4) Limited hunting equipment/resources for substitution species	1) Cultural strengths include adaptation options for species substitution for caribou to derive similar amounts of nutritition 2) Existing knowledge, skills and networks facilitate adaptation strategies across different indigenous communities that are differentially affected 3) Culture of food sharing	1) Promiting Inuit led inititatives and mobilization strategies. 2) Considering traditional food intake levels, harvestability of these foods, and food preference and choice for adaptation planning processes.	Slow-onset (e.g., warming, thinning ice, erosion) and some sudden-onset impacts (e.g., shifting weather, rainfall variability)	Reduced land access due to unsafe travel, ice conditions	Healthcare, Food security	Strength: 1) Integration of traditional knowledge and scientific data across multiple communities to better understand differences in food security and trends, aswell as identifiying relevant scales for determining individual level factors; Limitation: 1) dietary data from 1997–2000 (may be outdated)	1) In depth work in the field to determine trends in food security and adaptability to changes. 2) Qualitative work that discusses how feasible it is to integrate higher level food substitutions into diet 3) Lack of up-to-date dietary and health data	1) This paper highlights the challenges of climate change faced by inuit communities very well, but the nutritional deficiencies discussed are based on projections 2) "The Inuit relationship to traditional food must be recognized not only for its importance for physical health, but also for its connection to emotional, spiritual, social, and cultural well-being."
9	Chapola, J., Datta, R., Waucaush‐Warn, J., & Subroto, S. (2024). Climate change and its impact on the mental health well‐being of indigenous women in Western Cities, Canada. Journal of Community &amp; Applied Social Psychology, 34(3). https://doi.org/10.1002/casp.2807	Alberta, Saskatchewan, Manitoba	Qualitative - Informal interviews	Climate/Environmental Justice, Indigenist feminist research approach, Intersectionality	Indigenous Women in Canada. Subgroups include low-income, single mothers, or survivors of intergenerational trauma	1) Altered weather patterns, 2) ecosystem disruptions 3) extreme heat 4) Water/air/land pollution	Climate/Environmental Justice - large emphasis on the multifactorial nature of climate change and all of the elements of health that are affected by it. Gender Justice (implied)	1) Mental and emotional wellbeing (stress, anxiety, loss of sense and spirituality) 2) physical health (migraines, indirectly discussed health through decreased medicine availability, digestive issues)	1) Extreme heat induced migraines, indigestion and restlessness. 2) Disaster worry/anxiety in light of changing climates 2) Depression, anxiety, suicide incidents linked to loss of cultural practices and changes in weather conditions 3) climate change reducing self esteem and loss of identity affecting coping strategies and an ability to live a healthy life 4) disrupted spiritual practices result…	1) Lack of supports and recognition as mental health as a serious health issue in the indigenous community. 2)Lack of sanitation, housing services and good social services. 3) Systematic exclusion and discrimintation - particularly in emergency management practices. 4) lack of indigenous land rights	1) Cultural resurgence (e.g., smudging, drumming, ceremonies) 2) kinship ties 3) Indigenous spiritual practices 4) women-led resilience 5) intergenerational solidarity 6) Land-based learning	1) addressing gaps in mental health infrastructure and developping community based interventions. 2)preserving and strengthening community cohesion and networks, particularly with indigenous women. 3)understanding and amplifying indigenous womens voices in developping climate change strategies	slow onset- changes in climate, sudden onset floods and extreme heat events	Internal displacement due to climate-driven loss of traditional livelihood	Housing, Healthcare, Disaster response, Agriculture	Strengths: 1) Culturally respectful, community-led storytelling method 2) co-researcher model. Limitation: Nil	1) Data on climate change and its affects on Indigenous womens mental wellbeing in western canadian cities. 2) Efficacy of existing interventions in light of climate change 3) Limited attention to stressors such as historical trauma, systemic discrimination, and socioeconomic disparities on indigenous womens health	1) This paper paper was very rich in information about all the ways wellbeing and health are negatively impacted by climate change, but some of the key points indirectly allude to health or are based on indigenous ontology (ie. individual health/wellbeing as a concept is not distinguishable from the health/wellbeing of the environment) 2)“We’re removed from positions of power... not considered ex…
10	Durkalec, A., Furgal, C., Skinner, M. W., & Sheldon, T. (2015). Climate change influences on environment as a determinant of Indigenous health: Relationships to place, sea ice, and health in an Inuit community. Social Science & Medicine, 136–137, 17–26. https://doi.org/10.1016/j.socscimed.2015.04.026	Newfoundland and Labrador	Mixed Methods; case study and focus groups, interviews, participant observation	1) Population health and Health Geography (Place-based approaches, 2)Traditional Inuit Knowledge and Environmental Justice (implied)	Inuit community members in Nain; Indigenous; both male and female; many were hunters or regular sea ice users	1) Quality and strength of the ice as a result of climate change and seasonal changes	Climate/Environmental justice, centred around the disporportionate impact of climate change and ice quality and how it affects cultural ties of indigenous to the land, mental health and physical health, as indigenous frequently use these ice roots and falling through the ice is a major hazard	Mental/emotional (stress, well-being), physical (injury, hypothermia), cultural (loss of tradition), spiritual, and social impacts	1) Sea ice is central to Inuit health as it provides "freedom," connection to land, culture, and community. Climate change has disrupted this relationship, leading to both tangible (injury, access to food) and intangible (loss of place, mental stress) health impacts. 2) Importance of "place-relationships" from an indigenous point of view - which is being negatively impacted by climate change	1) Policies of displacement and assimilation enacted through Canada's Indian Act - affecting relationship with the land 2) Loss of land-based knowledge due to unpredictable conditions	1) Strong cultural identity and land-based knowledge (ippigusutsianik) 2) Social cohesion 3) Local organizations (e.g., Nain Ground Search and Rescue) 4) Love of the land as a cultural feature	Further studies or investigations into the health impacts of climate change on indigenous communities needs to incorporate notions of a place if one is to truly understand the effects of climate change on these communities	Slow-onset climate hazard (warming temperatures, changing sea ice, unpredictability in seasons)	Seasonal/voluntary mobility over sea ice; restricted due to climate impacts( not traditional displacement)	Healthcare, Climate Adaptation, Emergency Response	Strength: 1) Fills the gap in research on the impact of changing environmental conditions for holisitc health and meanings of place (environment-health relationship explored) 2) Participatory and collaborative approach (for research design and development) 3) Culturally grounded Limitations: 1) Does not use an Inuit-defined health framework 2) No investigation of how other social determinants of …	1) Limited epidemiological injury data from worsening environmental conditions 2) Gaps in understanding of non-physical health implications (ie. spritual, emotional, and cultural health impacts) 3) The environmental consequences on meaning of sea ice. 4) Calls for more studies on mental health and autonomy under changing climate conditions	1) "I think if we got good sea ice we can go and get the proper wild [foods] what we likes, like fish, you can go fishing, or caribou hunting, go seal hunting, get partridges, get your geese, your ducks, your eggs. For me, I love that food, and it's really healthy … and it's also good for your body and your spirit, like, you feel good about going out on the land and being able to do that. (ERM)" …
11	Harper, S. L., Edge, V. L., Ford, J., Cunsolo Willox, A., Wood, M., IHACC Research Team, RICG, & McEwen, S. A. (2015). Climate‑sensitive health priorities in Nunatsiavut, Canada. BMC Public Health, 15, Article 605. https://doi.org/10.1186/s12889-015-1874-3	Newfoundland and Labrador	Mixed methods (Community-based participatory research) 1) Qualitative (PhotoVoice, interviews, focus groups) 2) Quantitative (community surveys) - descriptive statistics and cross-sectional	Indigenous knowledge systems (implied), Ecohealth	1) Labrador Inuit in five remote communities, with focus on gender (male/female groups), Elders, youth, remote 2) Interviews with government employees	1) Increase in year rounds temperatures 2) reduced ice thickness an coverage 3) more rain and less snow precipitation 4) weather and climate variability, marked by unusual seasonal timing, frequency and duration of storms and changes in timing of storms	Climate/Environmental justice (implied): 1) Land is inextricably linked with inuit peoples, climate change is fundamentally changing their connection to the land, from a physical and mental health, aswell as livelihood 2) Impacts on housing and food insecurity	1) Physical: mould-related respiratory issues, injuries 2) Mental/emotional: stress, anxiety, intergenerational trauma resurgence, loss of identity. 3) Reduced water quality	Climate change threatens interconnected Inuit determinants of health; land, food, water, housing, and wellness. Top health priorities: food security, water safety, mental wellbeing, land hazards, and health service access. These are deeply interrelated and compounded by structural neglect. Determinants of health and outcomes include: 1) Hazardous conditions - increasing number of injuries, accide…	Legacies of colonialism affecting: 1) mental health through means of lack of housing 2) stolen culture and fewer opportunities for knowledge transmission. 3) Poor income distribution and decreased productivity. 4) Several challenges in providing healthcare, namely: interruptions in air travel leading to inaccesibility in treatment (geographic isolation)	1) Cultural connection to land and land-based activities 2) Social cohesion 3) Local leadership and integrated Indigenous knowledge	1) Calls for Indigenous-led climate-health planning 2) Integration of EcoHealth principles into things like systems thinking, community engagement and support land-based programs 3) Empirically assessing the relationship between increased accidents and injuries on the land	Both slow-onset (warming temperatures) and sudden-onset (storms, supply chain disruptions)	Decreased mobility for hunting, immobility due to extreme climatic conditions (less healthcare)	Healthcare, Food systems/security, Education, Emergency Preparedness.	Strengths: 1) Community-based 2) Strong focus and comprehensiveness on a single community. Limitations: 1) Inability to extrapolate from these findings (unique challenges of a particular community) 2) Climate change observations and priorities will differ from those found in this study 3) which were limited to more recent examples as opposed to long term climatic change 4) Need to revisit the res…	1) Need for local assessments and prioritization of current and future climate change impacts on health.	1) "You have these freak periods of heavy snow that knock down the radio tower that knock down the telecommunications, so then people were literally back in the old days… but that is how climate change can affect so many layers of remote living. Right from using your ATM card to being able to fly out because someone is having a heart attack. It’s all related." -highlights how remote communities a…
12	Stieb, D. M., Smith‑Doiron, M., Quick, M., Christidis, T., Xi, G., Miles, R. M., van Donkelaar, A., Martin, R. V., Hystad, P., & Tjepkema, M. (2023). Inequality in the distribution of air pollution attributable mortality within Canadian cities. GeoHealth, 7(9), e2023GH000816. https://doi.org/10.1029/2023GH000816	Toronto & Ottawa, Ontario; Montreal, Quebec; Vancouver,British Columbia; Calgary & Edmonton, Alberta; Winnipeg, Manitoba.	Quantitative; ecological, spatial analysis using census tract (CT) data, multivariate models, inequality metrics (concentration index, Atkinson index, Gini coefficient), and counterfactual scenarios	Environmental Justice Framework	Urban populations across seven major Canadian cities; focus on CTs with higher prevalence of low income, Indigenous, and Black populations; stratified by age 25+, education, and income	Long Term Exposure to Air Pollution (PM2.5 and NO2	Environmental justice and Racism Lens - focussed on drawing correlations between mortality attributable to air pollution and inequalities of impact by sociodemographics	Air pollution attributed mortality among older adults (25+)	1) mean mortality attributable to air pollutants between cities was highly variable (no clear distinction between citiies). 2) out of the top 10 census tracts with highest air pollution attributable mortality, 2 / 10 of them had higher percentages of indigenous residents and 2 / 10 had higher percentages for black residents, placing them in the top risk category for racialized populations. They a…	1) Structural inequality in baseline health status, 2) residential segregation 3) environmental racism 4) undercounting of urban Indigenous populations	Nil	1) To account for air pollution and baseline mortality rates when analyzing disparities in air pollution attributable mortality 2) Reducing disparities in air pollution attributable mortality could be ameliorated by improving baseline health status in disadvantaegd communities and air pollution exposures	Slow onset Unrban Air pollution (Long term exposure to NO2 AND PM2.5)	Nil	Healthcare, Urban Planning, Environmental regulation	Strengths : 1) Analysis of many different cities. 2) Utilizing multiple methods to determine disparities (gini coefficient, atkinson index etc 3) Spatial modelling and autoregressive adjustement allowing for isolation of individual variables. Limitations: 1)incomplete nature of low income variable (does not capture elements of economic security like wealth) 2) mismatch in the data if urban Indige…	1) Lack of studies concerned with population subgroups and HR associated with air pollution attributable mortality. 2) Indigenous-specific HR unnavailable - need for this 3) More intersectional SES and racialized data	The data is not disagregated and the resolution is at the level of census tract (so the values given are not raw values but percentages of different demographics in neighbourhoods)
13	Pinsk, V., Lemberg, D. A., Grewal, K., Barker, C. C., Schreiber, R. A., & Jacobson, K. (2007). Inflammatory bowel disease in the South Asian pediatric population of British Columbia. The American Journal of Gastroenterology, 102(5), 1077–1083. https://doi.org/10.1111/j.1572-0241.2007.01124.x	British colombia	Mixed methods: retrospective chart review with prospective questionnaire-based data collection	Nil (Observational)	South Asian Pediatric Populations	1) Indirect environmental exposures through urbanization, westernization, migration-related lifestyle changes. 2) Also, alludes to other studies demonstrating early infection due to poor sanitation and hygeine in developing countries	Explores disparities in disease incidence among the South Asian, immigrant pediatric population.	Incidence and characteristics of Inflammatory Bowel Disease (IBD), including Crohn’s Disease (CD), Ulcerative Colitis (UC), and Indeterminate Colitis (IC); included, location, and progression. 2) Furthermore, it is stated that Colonic diseases have more extensive and shorter duration symptoms among south asian children. 2nd Generation Male immigrants are more likely to develop Crohn's Disease.	1) South Asian children had a significantly higher IBD incidence than non-South Asian peers. 2) CD was more common than UC, especially among males. 3) Extensive colonic disease was more frequent 4)These trends were linked to second-generation immigrant status, certain unclear genetic factors and rapid urbanization/westernization.	Migration-related environmental shifts, urban lifestyle, dietary acculturation, and potentially limited cultural tailoring of health education; diagnostic disparities and environmental exposures are noted but not fully addressed.	1) Breastfeeding (reported at higher rates in parents’ generation compared to the pediatric population being studied) 2) family cohesion 3) some traditional dietary patterns; 4) awareness in close-knit Sikh communities may support early detection.	1) Recommends further epidemiological research in high-risk immigrant populations and exploration of environmental and dietary influences 2) Highlights the need for tailored public health interventions.	Nil	Voluntary, economic migration (first- and second-generation South Asian families)	Healthcare (pediatric gastroenterology), migration health	Strengths: not discussed. Limitations: Estimating size of the south asian pediatric population after 2001 was difficult, and thus their study was done for the period of 1996-2001 (longer than what may have been plausible given more accurate estimations)	1) Lack of data on IBD in immigrant children in Canada, especially with regard to environmental/lifestyle transitions. 2) Epidemiological studies that aim to better understand the etiology of IBD	Unclear whether this paper fits criteria (purely observational and looks at incidence of disease without analyzing environmental /climatic/migratory causes). The differences in IBD could be purely genetic, no correlation drawn in this study.
14	Rosol, R., Powell‑Hellyer, S., & Chan, H. M. (2016). Impacts of decline harvest of country food on nutrient intake among Inuit in Arctic Canada: Impact of climate change and possible adaptation plan. International Journal of Circumpolar Health, 75(1), Article 31127. https://doi.org/10.3402/ijch.v75.31127	Nunavut, Newfoundlanda and Labrador, Northwest Territories	Quantitative; cross sectional analysis using 24hr dietary recall from the 2007 - 2008 Inuit Health Survey	Climate Justice (implied), participatory research	Inuit adults (18+) in 36 communities across the Canadian Arctic: Nunavut, Inuvialuit Settlement Region, Nunatsiavut.	Decreased availability and access to traditional “country food” due to Climate Change (unpredictable weather patterns, increased winds, less sea ice availability through the year)	Enivronmental Justice & Food Sovereignty	1) Nutrient deficiencies (especially Vitamin D, iron, and zinc) 2) risk of chronic diet-related diseases 3)mental and cultural health deterioration due to loss of traditional foodways	1) Climate-related decline in country foods (Fish, seal, whale, caribou, birds) threatens Inuit health and food security; 2) Alternative food species may partially replace lost nutrients but often lack key elements like Vitamin D;	Climate change, high food prices, geographic isolation, inadequate market substitutes, low income, high cost of hunting, food insecurity, and systemic neglect of Indigenous food rights.	1) Hunting for alternative food sources through species substitution. 2) Social Networks, youth-elder mentorship, traditional knowledge.	1) Need for adaptive strategies (species substitution, co-management of resources, nutritional monitoring) 2) support for traditional hunting practices; improved food sovereignty policies.	Slow onset, (warming temperatures, declining ice and wildlife availability); with cascading food security impacts.	Restrcted Mobility for subsistence hunting due to unsafe ice and unpredictable weather.	Healthcare, Food systems.	Nil	Need for Collaboration with and among communities, to create a co-management agency for all Inuit regions.	"Given the superior quality of country foods compared to most available market foods... promoting traditional activities and increasing access to country foods may potentially ensure nutritional integrity of Inuit diet, and in turn the health of Nunatsiavut." 1) This paper did not directly tie an environmental stressor to health outcomes, but through the introduction of food insecurity, it demons…
15	Cunsolo Willox, A., Harper, S. L., Ford, J. D., Landman, K., Houle, K., Edge, V. L., & Rigolet Inuit Community Government. (2012). “From this place and of this place:” Climate change, sense of place, and health in Nunatsiavut, Canada. Social Science & Medicine, 75(3), 538–547. https://doi.org/10.1016/j.socscimed.2012.03.043	Rigolet, Newfoundland and Labrador (Nunatsiavut Region)	Mixed Methods, qualitative case study with 72 interviews and a quantitative Environmental Distress Survey (n=112)	EcoHealth; Place attachment theory, Concept of Solastalgia (the distress that is produced by environmental change impacting on people while they are directly connected to their home environment.)	Inuit community members of Rigolet (43 females 29 males of all ages and backgrounds)	Warming temperatures, unstable ice/snow, changing wildlife/vegetation patterns, food insecurity, disrupted land-based activities	Environmental justice and Indigenous health equity, highlights colonial history, forced relocation & systemic marginalization.	1) Emotional distress, solastalgia, increased mental health challenges (e.g., depression, helplessness), 2) reduced physical activity, dietary shifts contributing to chronic diseases (e.g., diabetes, cardiovascular)	1) Climate change disrupts land-based practices critical to identity, health, and well-being. Mental, emotional, and physical health are deeply tied to environmental changes and sense of place. The land is both a health determinant and healing space. 2) Variations in weather decreasing ability to hunt, foraging etc. which leads to a shifted diet and increased purchasing of processed foods, linked…	1) Geographic isolation, 2) limited health services, 3) colonial legacies, 4) forced relocations, 5) reliance on expensive food imports, weather-dependent transportation, cultural dislocation	Strong community cohesion, connection to land, cultural continuity, youth–Elder knowledge sharing, community-driven research, traditional practices (hunting, foraging)	1) climate health related intervention / adaptation strategies must consider the importance of connection to the land. 2) Place focussed approaches when highlighting the effects of climate change on health is essentual. 3) Better understand how individuals and communities identify /relate with concept of place and their response to changes (physical, emotional etc.) 4) Programs that meaningfully …	Slow onset; warming temperatures, ice melts.	Restricted Mobility due to changing ice/snow conditions.	Health care, food systems, cultural/language preservation, environmental management.	Nil	Need to reflect an understanding of the deep connection to the land and strong sense of place experienced by Indigenous communities and peoples	1) The data being reported is of observed changes according to the participants. 2) Quote reported in response to the changing conditions: "Mad. Like iterally mad. Like ticked right off, eh? Like pissed right off...It’s just destroying our livelihood, the way we live. Completely.”
16	Beaumier, M. C., & Ford, J. D. (2010). Food insecurity among Inuit women exacerbated by socioeconomic stresses and climate change. Canadian Journal of Public Health, 101(3), 196–201. https://doi.org/10.1007/BF03404373	Igloolik, Nunavut	Qualitative case study: semi-structured interviews (n=36), focus groups (n=5), and key informant interviews (n=13)	none noted (intersectionality implied but the unique challenges faced by inuit women who are unable to secure food by hunting which is a traditionally masculine role, compounded by the fact that these communities lack the infrastructure to support them)	Inuit women (primarily aged 21–70), living in Igloolik, many of whom experience poverty, unemployment, and low food access..	1. High winds, blizzard, fog all cause delays in delivery by air freight. Inability to hunt for food due to freeze up and break up conditons limiting food availability. 2. Impacts on sea ice, wildlife availability, and weather unpredictability affecting country food access and import logistics for store food.	Environmental and climate justice are implied through the documentation of systemic inequities and lack of infrastructure to support Inuit food systems	Mental (stress), physical (food-related diseases: malnutrition, nutritional deficiency), and social health impacts related to hunger and food insecurity.	1) Climate change and socioeconomic stressors (poverty, high food prices, erosion of food-sharing networks) exacerbate food insecurity among Inuit women. Women employ short-term, reactive coping mechanisms that increase long-term vulnerability. 2) Decline in availiability of traditional sources of nutrition (walrus, caribou, seal etc.) due to lack of hunting capacity.	1. History of colonialism - leading to gambling and substance abuse issues which takes money away from purchasing food. (Poverty). 2. High cost of food and hunting, limited access to traditional food, gendered food distribution norms, poor housing, limited budgeting skills, substance addiction, and disrupted food-sharing traditions.	Cultural practices like food sharing (though weakening), community cooking programs (e.g., Canada Prenatal Nutrition Program), family interdependence, resilience of women prioritizing family food needs.	"1) education campaigns on healthy eating focused on store foods; 2) maintaining and improving harvester support programs to maintain viability of hunting sector; 3) strengthening food systems at key times of the year when country foods are not accessible, including subsidizing healthy store foods and development of a food bank; and 4) facilitating inter-community sharing/trading. At a broader le…	Slow-onset: gradual sea ice thinning, unpredictable weather, rising temperatures.	Nil	Food Security, Healthcare, Indigenous Wellbeing	Strengths: 1) one of the first studies linking climate change to food insecurity in inuit populations. Limitations: none discussed	1. " Further research is required to assess in greater detail the experience of food insecurity of women in other Inuit communities, and should be part of a longer-term strategy of health intervention and climate change planning to ensure Inuit have comparable health to all Canadians." 2. Lack of studies assessing how multiple stressors at different spatial and temporal scales affect food securit…	“When the ice used to be plentiful around here, there was numerous and numerous walrus. That’s not so anymore. We have not caught any walrus, near from here around yet this year.” (Anonymous) - highlights a major challenge with food insecurity in these communities. “There is a lot of poverty in Igloolik. Children go to school without eating.” - The comments of participants demonstrates sacrifice,…
17	Middleton, J., Cunsolo, A., Jones‑Bitton, A., Shiwak, I., Wood, M., Pollock, N., Flowers, C., & Harper, S. L. (2020). “We’re people of the snow:” Weather, climate change, and Inuit mental wellness. Social Science & Medicine, 262, 113137. https://doi.org/10.1016/j.socscimed.2020.113137	Labrador	Qualitative study using semi-structured interviews; thematic analysis	Inuit Mental Wellness Framework; also informed by climate-health conceptual frameworks; emphasis on place-based and culturally grounded perspectives	Inuit communities in Nunatsiavut (Nain, Rigolet, Makkovik, Hopedale, Postville)	Changes in weather patterns, seasonality, loss of snow/ice cover, milder winters, freeze-up and break-up periods, and unpredictability of climate	Environmental Justice and Climate Justice(implied); through focus on Indigenous sovereignty, cultural safety, and disproportionate mental health burdens due to climate change.	Exacerbated mental health problems associated with shorter winters, with the spring thaw arriving sooner, and the fall season having a longer period of freeze up times.	Weather and climate change influence mental wellness via: (1) disruption to connection to land and cultural practices, (2) immediate mood changes due to weather, (3) seasonal transitions causing distress. Cultural pride and sense of control increase during winter when mobility and land access is high. (4) Formal and informal mental health services that address cyclical mental health issues during…	Lack of culturally appropriate mental health services, limited mobility in transitional seasons, southern policy imposition, infrastructure deficits, climate variability	Strong cultural identity tied to land; community-led adaptation programs; intergenerational knowledge; emotional resilience; shared cultural values such as patience and preparedness	(1) Need for culturally appropriate, seasonal, and land-based mental health supports; (2) increase staffing and service access during freeze-up/break-up periods; (3) develop place-based adaptation plans; include Inuit definitions of wellness in health policy	Slow-onset environmental degradation (e.g., warming, altered seasonality) and chronic stressors (e.g., reduced ice stability)	Internal restriction of seasonal mobility due to climate change (land-bound during transition seasons); reduction in land access	Mental Health/Healthcare, Wellbeing, Indigenous Health and governance,	Strengths: 1) community led and conversaitonal nature of the interviews prioritized findings that were culturally and locally relavant to the populations being worked with. Limitations: 1) participants were interviewed only at one time/point in year, meaning that their response may be biased by the season, although interviews with different participants happened throughout multiple seasons	Future research investigating the ways in which meteorological data map onto self-reported mental health and clinical outcomes, including if and how those relationships manifest in different subpopulations (e.g. gender, age, socioeconomic status, health history), would be valuable.	“We’re winter people… we’re people of the snow.” / “It can be hard to keep your sanity when you can’t get out.” - Highlights Inuit identity linked to snow/land and psychological distress from limited access. Also notes that women and elders may feel heightened anxiety during transitional seasons. "About storms, you can't help [them], we just go through it … wait ‘till the storm's finished, and th…
18	Harper, S. L., Edge, V. L., Schuster‑Wallace, C. J., Berke, O., & McEwen, S. A. (2011). Weather, water quality and infectious gastrointestinal illness in two Inuit communities in Nunatsiavut, Canada: Potential implications for climate change. EcoHealth, 8(1), 93–108. https://doi.org/10.1007/s10393-011-0690-1	Nunatsiavut, Labrador	Quantitative ; Zero-inflated Poisson regression	Ecosystem approach to Health (EcoHealth) , Transdisciplinary, Community Participatory & Social Equity	Inuit Communities in Nunatsiavut (Nain and Rigolet)	Changes in precipitation, extreme weather events (rainfall, snowmelt), and their effects on water quality	Environmental Justice, emphasis on the disproportionate exposure and vulnerability of Inuit communities to waterborne diseases (E. coli) due to structural and climatic inequities (Increase in frequency, intensity of rainfall and snowmelt.	1) IGI-related clinic visits (infectious gastrointestinal illness)	1) Association between weekly IGI-related clinic visits and weekly total water volume input. 2) IGI-related clinic visits (infectious gastrointestinal illness) - females, under 9 years of age and over 65 years of age had higher proportion of IGI complaints. Incidence rates were 0.13 (Nain) and 0.16 (Rigolet) patient visits perp person-year. Patient visits increased in the Summer (June and August)…	Geographic isolation, under-resourced water treatment systems, lack of continuous monitoring, limited access to healthcare, and lack of physician presence in communities	Nil	(1) Emphasis on strengthening water monitoring and treatment systems. (2) climate adaptation planning in health policy: systematic collection of high quality empirical data to better understand the relationship between weather events, water quality, and human health in Inuit communities. (3) enhancing community surveillance systems: community participation and direction for data collection to ens…	Slow-onset and recurrent: increased precipitation, snowmelt & rainfall, and seasonal water shifts	Nil	Water Security, Indigenous Health and Healthcare, Waterborne Illness, climate adaptation	Strengths: 1) Equity as a principle was heavily emphasized, meaning that community members and stakeholders were incorporated into the research design and process. 2) board definition of IGI case (on the other hand as a limitation, is it might include non-waterborne-related IGI cases). Limitations : 1) missing observations for weather in Rigolet and water quality in Rigolet and Nain influenced th…	1) Longer term studies investigating community level IGI occurence and cause specific incidences of IGI clinic visists. 2) Underreporting is an issue especially in rural communities, thus more research to investigate the magnitude, distribution and healthcare seeking behaviour of community -level IGI in the region.	This study found correlations between variables, however whether these variables are connected or whether they are the result of some other variable remains unclear
19	Middleton, J., Cunsolo, A., Pollock, N., Jones‑Bitton, A., Wood, M., Shiwak, I., Flowers, C., & Harper, S. L. (2021). Temperature and place associations with Inuit mental health in the context of climate change. Environmental Research, 198, 111166. https://doi.org/10.1016/j.envres.2021.111166	Nunatsiavut, Labrador	Quantitative, retrospective time series analysis using community-level health and temperature data (epidemiological modeling)	Climate Justice (Implied), Community Based Framework	Inuit from across the Nunatsiavut region (5 different communities)	Rising temperatures, seasonal temperature variability, reduced cold periods; changes in land-accessibility temperatures (-5°C to 5°C)	Climate Justice, Health Justice. ( increasingly negative impact on the daily activities of inuit peoples, leading to negative mental health outcomes.)	Mental health-related clinic visits (includes anxiety, depression, suicidal ideation, self-harm); reduced land access and cultural connection affecting wellness	1) Incidence of mental health related visits were significantly greater when the daily mean temperatures two weeks prior was warmer (above -5C) compared to colder (below -5). 2) types of temperature variables and the direction of associations (negative or positively associated) varied by community. 3) Shorter exposures of CTR days were associated with decreaseed mental health visits. 4) long peri…	Remoteness/ limited access to care in the presence of exacerbated environmental conditions. weather-related travel disruptions, History of colonialism having shaped determinants of mental wellbeing as well as intergenerational trauma, limited mental health infrastructure.	1) Land use/ land based activities as a mechanism to combat stress and anxiety, especially during periods of CTR . 2) Trail-based systems in various regions to facilitate different trips that ameliorate mental health	Support for place-based health programming, improved mental health access, integration of climate adaptation into Indigenous health services, need for local weather-health surveillance	Slow-onset (warming temperatures, seasonal shifts), but also examines shorter-term exposures (e.g., multi-day heat periods).	Internal mobility (sea ice degredation causing losses in livelihood related movements)	Healthcare, Environmental Monitoring	Strengths:none discussed. Limitations: 1)asumption that individuals visiting clinics for mental health were a result of the temperature 2) some missing data on temperatures, with which range and averages ere estmated. 3) Type one error rates likely impacted by the many temperature related variables at different lag periods (easy to reject the null with so many metrics) 4)bias in healthcare data (…	(1) The need to consider localized differences in the health impacts of climate change, support place-based approaches to promoting mental wellness, and point to the need to better understand mental health under projected climate scenarios. (2) Studies that draw correlations between meterological factors and other determinants of mental health outcomes (sea ice, precipitation etc.) 3) intersectio…	(1) Emphasizes climate as a “stress multiplier” and the essential role of land for mental wellness. (2) Geographical distributions were used to assess associations - which doesnt resolve the data at an individual level for temperatures. 3) Clinic data is subject to bias (which they noted).
20	FORD, J. D., & BEAUMIER, M. (2011). Feeding the family during times of stress: experience and determinants of food insecurity in an Inuit community. The Geographical Journal, 177(1), 44–61. https://doi.org/10.1111/j.1475-4959.2010.00374.x	Igloolik, Nunavut	Mixed Methods (qualitative case study with semi-structured interviews, focus groups, key informant interviews, and participatory mapping)	Community based framework / Climate justice	Inuit residents of Igloolik, Nunavut, Health professionals, Policy makers.	Environmental stress and climate change (high winds and blizzards): impacts on ice conditions, wildlife access, hunting ability, and traditional food supply	Not explicitly framed as climate justice or mobility justice; however, strong equity concerns are embedded through discussions of cultural, economic, and environmental marginalization. Exercebation of Food Insecurity as well.	food insecurity, stress, dietary shifts, cultural disconnection	1) Food insecurity is transitory but widespread, deeply linked to environmental changes, high living costs, loss of traditional practices, and weakening social networks. 2) Climate change compounds these challenges by altering access to traditional foods and increasing costs. 3)Transitory periods of food insecurity can worsen addictions	Poverty, high cost of living and Food, declining traditional hunting, addiction, weakening sharing networks, poor housing, climate vulnerability	Community food sharing, traditional knowledge (where retained), local coping strategies	Nil	Slow-onset (climate warming, ice thinning, ecosystem shifts) and periodic access disruptions (storms, freeze-up/break-up challenges)	local constraints on subsistence mobility (i.e., land-based mobility to hunt/fish due to climate and cost barriers)	Food Security, Healthcare	Strength: deep qualitative insight; Limitations: Nil	1) Lack of studies discussing how food shortage is affected by complex interactions between stressors on multiple scales (spatial, temporal). 2) Limited research examining how social, cultural and other factors affect food systems and secruity. 3) Qualitative studies and local narratives to capture the problem and experiences of the problem. 4) Comprehensive studies on food security generally wou…	Discussion of food insecurity as a dynamic, transitory process driven by systemic and climate-related stressors, with implications for cultural continuity and health.
21	Galway, L. P., Esguega, E., & Jones-Casey, K. (2022). “Land is everything, land is us”: Exploring the connections between climate change, land, and health in Fort William First Nation. Social Science & Medicine, 294, 114700. https://doi.org/10.1016/j.socscimed.2022.114700	Ontario	Qualitative; Community-based participatory research with semi-structured interviews	Two-Eyed Seeing; Anishinaabe Medicine Wheel; Indigenous relational worldview	First Nations (Anishinaabe); community members of Fort William First Nation, including Elders, youth, and land knowledge holders	Climate change (slow-onset): changing weather patterns, loss of biodiversity, water quality, seasonal disruption, land degradation due to climate and resource extraction	Climate Justice and Indigenous Environmental Justice (challenges of Climate change compound with emotional and physical problems, which are felt the strongest by indigenous peoples whose identity is tied strongly to the land.)	Physical: food insecurity, air/water pollution effects, increased disease (e.g., Lyme disease, cancer) Mental/emotional/spiritual: ecological grief, solastalgia, stress, disconnection from land, intergenerational trauma	1) Climate change impacts health through disruptions to land, culture, and intergenerational knowledge. (Anishinaabe Epistemology) 2) Disrespect for the land (rooted in colonialism and capitalism) is a key driver. Land connection is foundational for Anishinaabe well-being and offers pathways for healing. 3) Reports of health impacts from knowledge holders: lyme disease, cancer (from pollution). 4…	1) History of colonialism - stripping away the identity of indigenous peoples, disempowering them and making it difficult to respond appropriately.	Land-based healing, Elders' knowledge, Intergenerational learning/encouragement , use of Two-Eyed Seeing and Medicine Wheel, community-driven adaptation	(1) Calls for centering Indigenous knowledge and relationships to land in climate-health action; (2) importance of culturally grounded responses; (3) integration of Two-Eyed Seeing in health adaptation planning	Slow-onset (e.g., warming, seasonal shift, biodiversity loss), Sudden onset weather extremes.	Environmental dispossesion	Healthcare, Environment, Indigenous governance.	Strengths: The theoretical frameworks (Two eyed seeing/ Medicine wheel) were excellent for the study, as it enabled a “wider, deeper, and more generative field of view” with respect to data analysis. Limitations: Nil	Nil	(1) self reported data on changes to the climate, flaura, fauna etc. and health outcomes. Very solid paper illustrating the disproportionate effect that climate change has on indigenous communities (2) "Land is everything, land is us” – captures Indigenous worldview. “It [climate change] makes the land ill and us ill.” “All our relations” as a wholistic theme for interconnected health, land, and …
22	MacDonald, J. P., Cunsolo Willox, A., Ford, J. D., Shiwak, I., Wood, M., IMHACC Team, & Rigolet Inuit Community Government. (2015). Protective factors for mental health and well-being in a changing climate: Perspectives from Inuit youth in Nunatsiavut, Labrador. Social Science & Medicine, 141, 133–141. https://doi.org/10.1016/j.socscimed.2015.07.017	Labrador	Qualitative study using in-depth semi-structured interviews	Community based framework, Climate justice (not explicitly stated)	Inuit youth aged 15-25 from the five communities of the Nunatsiavut region of Labrador, Canada: Nain, Hopedale, Postville, Makkovik, and Rigolet.	Changing climate and environmental conditions including sea ice loss, weather unpredictability, reduced land access	(1) Centered on amplifying Indigenous youths' voices and highlights structural inequities due to colonization and environmental change. (2) climate change has a largely negative affect on several factors that serve to protect/enhance the wellbeing of inuit youth	Mental health and well-being: emotional stress, anxiety, substance use, intergenerational trauma	(1) Five protective factors enhance youth well-being: i) being on the land, ii) connecting to Inuit culture, iii) strong communities, iv) relationships with family/friends, v) staying busy. Climate change erodes access to these, threatening mental wellness. (2) Climate change challenges the set out protective factors to mental health and wellbeing, by means of limiting travel due to changing snow…	(1) limited access to land due to unsafe weather/ice.	Land connection, cultural Inuit identity, supportive community relationships, youth adaptability, informal networks, local knowledge	1) Subsistence and cultural activities, and land based cultural activities. 2) Support programs that provide culturally relevant activities for the times. 3) caution/ understanding of dynamics that may play out when introducing culturally relevant activities to subpopulations (ie. lower socioeconomic economic status, or no language). 4) programs and services that aim to support protective factors…	Slow onset: sea ice reduction, seasonal unpredictability, warming, snow/ice access variability	Restricted mobility/ Access to land	Mental Health and Healthcare, Indigenous governance and land education, climate adaptation.	Strengths: none noted. Limitations: 1 ) small sample size means that the results should not be generalized or may not be representative of all indigenous youth in Nunatsiavut. 2) No discussion on how climate change differentially affects those with pre-existing mental health problems	1) Lack of youth-specific, climate-health research in Indigenous Northern communities 2) Need to understand how restricted land access impacts those with pre-existing mental illness.	(1) "If the land changes, then everything else will change." - Young Hunter. Youth recognize interdependence of land, identity, and health. Land access is central to coping, resilience, and collective wellbeing. (2) Although this paper is largely focussed on protective factors agaisnt climate change, it articulates clearly the impacts that climate change has on a population that has not been disc…
